# Supplementary material for: Insulin resistance is associated with epigenetic and genetic regulation of mitochondrial DNA in obese humans
Source: Clin Epigenetics. 2015 Jun 10;7(1):60. doi: 10.1186/s13148-015-0093-1 (PMC4479353; doi:10.1186/s13148-015-0093-1)
Supplement: Additional file 1: Figure S1. — Scatter plot of the measurements and demographic characteristics of lean (n = 8) and obese (n = 32) participants in this study. The middle lines indicate the mean values, and the other two shorter lines indicate SE *p < 0.05; **p < 0.001; ***p < 0.0001. [file 13148_2015_93_MOESM1_ESM.zip]

Archive with 2 entries (2 files):
- 13148_2015_93_add1a.jpeg
- 13148_2015_93_add1b.jpeg
