# Supplementary material for: Insulin resistance is associated with epigenetic and genetic regulation of mitochondrial DNA in obese humans
Source: Clin Epigenetics. 2015 Jun 10;7(1):60. doi: 10.1186/s13148-015-0093-1 (PMC4479353; doi:10.1186/s13148-015-0093-1)
Supplement: Additional file 3: Figure S3. — Regression analyses of mtDNAn with metabolic parameters and demographic characteristics (n = 40). These graphs correspond to the analysis and data shown in Table 2. [file 13148_2015_93_MOESM3_ESM.zip]

Archive with 2 entries (2 files):
- 13148_2015_93_add3a.jpeg
- 13148_2015_93_add3b.jpeg
